# Supplementary material for: A 27-country test of communicating the scientific consensus on climate change
Source: Nat Hum Behav. 2024 Aug 26;8(10):1892–905. doi: 10.1038/s41562-024-01928-2 (PMC11493676; doi:10.1038/s41562-024-01928-2)
Supplement: Supplementary file 4 — Supplementary Table 1. [file 41562_2024_1928_MOESM4_ESM.xlsx]

## Sheet: consensus_perception
Country	N_control	N_classic	N_updated	mean_control	mean_classic	mean_updated	sd_control	sd_classic	sd_updated	cohens_d_control_v_classic	cohens_d_control_v_updated	cohens_d_classic_v_updated
Argentina	71	82	75	85.5	89.9	91.9	17.6	13.5	8.6	0.29 [-0.03, 0.61]	0.47 [0.14, 0.80]	0.17 [-0.14, 0.48]
Australia	157	148	144	88.2	93.4	94.2	13.7	12.3	8.9	0.40 [0.17, 0.63]	0.51 [0.28, 0.74]	0.07 [-0.16, 0.30]
Austria	156	164	171	87.7	93.8	91.8	13.3	11.2	12.7	0.50 [0.27, 0.72]	0.32 [0.10, 0.54]	-0.16 [-0.38, 0.05]
Brazil	156	158	154	87.3	92.5	92.4	16.1	10.2	8.9	0.39 [0.16, 0.61]	0.39 [0.17, 0.62]	-0.01 [-0.23, 0.21]
Canada	130	131	138	90.3	93.5	93.6	11.9	8.6	8.9	0.31 [0.07, 0.56]	0.32 [0.07, 0.56]	0.01 [-0.23, 0.25]
China	157	145	147	76.5	84.2	84.5	19.9	18.8	15.4	0.39 [0.17, 0.62]	0.45 [0.22, 0.68]	0.02 [-0.21, 0.25]
Egypt	98	82	93	86.1	89.7	92	15.1	14.8	8.3	0.25 [-0.05, 0.54]	0.48 [0.19, 0.77]	0.19 [-0.11, 0.49]
Georgia	137	142	138	83.3	90.6	88.2	17	13.6	14.4	0.47 [0.23, 0.71]	0.31 [0.07, 0.54]	-0.17 [-0.41, 0.06]
Germany	208	206	220	90	95.5	93.2	11	6.1	10.2	0.63 [0.43, 0.82]	0.31 [0.12, 0.50]	-0.27 [-0.46, -0.08]
India	53	59	54	82.3	89.8	90.6	19.2	12.3	10.7	0.47 [0.09, 0.84]	0.53 [0.15, 0.92]	0.07 [-0.30, 0.44]
Indonesia	139	124	132	84	86.8	89.7	14.4	14.2	9.8	0.20 [-0.05, 0.44]	0.46 [0.22, 0.70]	0.24 [-0.01, 0.48]
Israel	133	154	144	78.8	90.9	89.7	20.9	10.5	13.9	0.75 [0.51, 0.99]	0.62 [0.38, 0.86]	-0.10 [-0.33, 0.13]
Italy	147	138	149	84.4	91.4	92.6	15.2	10.6	10	0.53 [0.30, 0.77]	0.64 [0.40, 0.87]	0.11 [-0.12, 0.35]
Lebanon	4	2	3	73.8	97	86.7	14.2	0	4.2	1.90 [-0.29, 3.95]	1.15 [-0.55, 2.75]	-3.04 [-5.89, -0.06]
Malta	159	162	149	86.8	91.7	92.7	13.5	9.9	6.6	0.41 [0.19, 0.64]	0.55 [0.32, 0.78]	0.12 [-0.10, 0.34]
Mexico	132	125	144	85.5	92.5	92.6	18.4	12.8	10.2	0.44 [0.19, 0.69]	0.49 [0.25, 0.73]	0.01 [-0.23, 0.25]
Netherlands	152	142	136	85.1	93	92.1	15	9.4	12	0.63 [0.39, 0.86]	0.51 [0.28, 0.75]	-0.08 [-0.32, 0.15]
Poland	135	149	148	81.8	88.7	92	19.4	17.1	9.8	0.38 [0.15, 0.62]	0.68 [0.44, 0.92]	0.24 [0.01, 0.46]
Portugal	167	169	170	86.1	92	92.5	14.6	13.2	7.8	0.42 [0.21, 0.64]	0.55 [0.33, 0.77]	0.05 [-0.17, 0.26]
Serbia	163	173	190	80.9	91.4	90.5	17.2	11.9	12.8	0.71 [0.49, 0.93]	0.64 [0.42, 0.85]	-0.07 [-0.28, 0.14]
Singapore	63	61	63	86.7	92.8	91.3	13.5	12	8.7	0.48 [0.13, 0.84]	0.41 [0.06, 0.76]	-0.15 [-0.50, 0.21]
Slovenia	150	155	153	83.8	91.6	88.5	16.8	9.8	17.5	0.58 [0.35, 0.80]	0.28 [0.05, 0.50]	-0.22 [-0.44, 0.01]
Sweden	179	170	169	87.2	92.7	92.7	17.8	15.5	11.8	0.33 [0.12, 0.54]	0.36 [0.15, 0.58]	0.00 [-0.21, 0.21]
Tunisia	32	29	31	83	91.2	94.5	15.4	12.1	6.6	0.59 [0.08, 1.10]	0.96 [0.44, 1.48]	0.33 [-0.18, 0.84]
Türkiye	163	162	155	82.4	91.1	90.6	18.3	13.4	12.9	0.54 [0.32, 0.76]	0.51 [0.29, 0.74]	-0.04 [-0.26, 0.18]
UK	146	137	139	90.2	94.6	93.3	13.3	6.6	7.5	0.42 [0.18, 0.65]	0.28 [0.05, 0.51]	-0.20 [-0.43, 0.04]
USA	125	119	118	87.4	94.2	94.4	16.4	8.8	7.6	0.51 [0.26, 0.77]	0.54 [0.29, 0.80]	0.03 [-0.23, 0.28]
Combined	3512	3488	3527	85.2	91.7	91.6	16.3	12.3	11.3	0.45 [0.40, 0.50]	0.45 [0.41, 0.50]	-0.01 [-0.06, 0.04]

## Sheet: agreement_perceptions
Country	N_control	N_classic	N_updated	mean_control	mean_classic	mean_updated	sd_control	sd_classic	sd_updated	cohens_d_control_v_classic	cohens_d_control_v_updated	cohens_d_classic_v_updated
Argentina	71	82	75	84.2	87.2	86.7	18.1	13.6	10.6	0.19 [-0.13, 0.51]	0.17 [-0.16, 0.49]	-0.04 [-0.35, 0.27]
Australia	157	148	144	86.8	89.8	88.1	15.9	14.9	8.4	0.19 [-0.03, 0.42]	0.10 [-0.13, 0.32]	-0.14 [-0.37, 0.09]
Austria	156	164	171	86.3	90.7	86.9	14.5	13.1	12	0.32 [0.09, 0.54]	0.05 [-0.17, 0.26]	-0.30 [-0.51, -0.08]
Brazil	156	158	154	84.9	88.7	87.5	17.7	12.2	9.1	0.25 [0.02, 0.47]	0.18 [-0.04, 0.41]	-0.11 [-0.33, 0.12]
Canada	130	131	138	88.9	89	87	12.6	14	10.2	0.01 [-0.24, 0.25]	-0.17 [-0.41, 0.07]	-0.16 [-0.40, 0.08]
China	157	145	147	75.8	82.3	81.9	19.5	18.9	16.8	0.34 [0.11, 0.57]	0.34 [0.11, 0.56]	-0.02 [-0.25, 0.21]
Egypt	98	82	93	86	87.6	88.8	16.2	19.2	6.3	0.09 [-0.21, 0.38]	0.23 [-0.06, 0.51]	0.09 [-0.21, 0.39]
Georgia	137	142	138	81.6	86.8	85.4	16.3	16.2	13.9	0.32 [0.08, 0.56]	0.25 [0.01, 0.49]	-0.09 [-0.33, 0.14]
Germany	208	206	220	90	92.4	87.8	10.5	8.9	8.9	0.25 [0.06, 0.45]	-0.22 [-0.41, -0.03]	-0.52 [-0.71, -0.32]
India	53	59	54	80.1	89.8	88.9	21.1	12.2	7.7	0.57 [0.19, 0.95]	0.56 [0.17, 0.95]	-0.08 [-0.45, 0.29]
Indonesia	139	124	132	81.5	82.7	87.8	19.7	17.1	11.1	0.06 [-0.18, 0.31]	0.39 [0.15, 0.63]	0.36 [0.11, 0.60]
Israel	133	154	144	79.8	86	85.5	16	14.6	14	0.41 [0.18, 0.64]	0.38 [0.15, 0.62]	-0.03 [-0.26, 0.19]
Italy	147	138	149	84.8	89.4	88.5	14	9	8.3	0.39 [0.15, 0.62]	0.32 [0.09, 0.55]	-0.11 [-0.34, 0.12]
Lebanon	4	2	3	67	93	87.3	27.1	5.7	4	1.10 [-0.80, 2.90]	0.96 [-0.68, 2.53]	-1.22 [-3.16, 0.87]
Malta	159	162	149	87.2	91.2	89.5	14.6	10.4	7.5	0.32 [0.10, 0.54]	0.19 [-0.03, 0.42]	-0.19 [-0.41, 0.03]
Mexico	132	125	144	85.4	91.5	88.7	17.3	12.1	10.9	0.41 [0.16, 0.66]	0.23 [-0.01, 0.47]	-0.25 [-0.49, -0.00]
Netherlands	152	142	136	84.5	87	87.6	16.1	15.1	7.5	0.16 [-0.07, 0.39]	0.24 [0.01, 0.47]	0.05 [-0.19, 0.29]
Poland	135	149	148	80.4	85.3	88.7	17.3	18.1	8.6	0.27 [0.04, 0.51]	0.61 [0.37, 0.85]	0.24 [0.01, 0.47]
Portugal	167	169	170	84.2	89.3	87.3	18	12.4	8.9	0.33 [0.11, 0.54]	0.22 [0.00, 0.43]	-0.19 [-0.40, 0.03]
Serbia	163	173	190	80.9	88.3	86.4	18.2	15.6	12.9	0.44 [0.22, 0.66]	0.35 [0.14, 0.56]	-0.14 [-0.34, 0.07]
Singapore	63	61	63	83.6	88.7	88.5	14.6	14.3	8.1	0.35 [-0.00, 0.71]	0.41 [0.06, 0.76]	-0.02 [-0.37, 0.33]
Slovenia	150	155	153	82.8	89.2	84.5	16.8	13.7	16.7	0.41 [0.19, 0.64]	0.10 [-0.13, 0.32]	-0.31 [-0.53, -0.08]
Sweden	179	170	169	82.1	88.7	86.9	22.1	16.2	12.5	0.34 [0.13, 0.55]	0.26 [0.05, 0.47]	-0.13 [-0.34, 0.08]
Tunisia	32	29	31	87.9	91.3	91.2	12.8	13.8	6.3	0.26 [-0.25, 0.76]	0.32 [-0.17, 0.82]	-0.02 [-0.52, 0.49]
Türkiye	163	162	155	84.3	90.5	89.2	17.3	13.7	8.8	0.40 [0.18, 0.62]	0.36 [0.13, 0.58]	-0.12 [-0.34, 0.11]
UK	146	137	139	88.4	90.8	88.4	13.2	12.4	8.6	0.19 [-0.05, 0.42]	0.00 [-0.23, 0.23]	-0.23 [-0.46, 0.01]
USA	125	119	118	82.4	91	88.5	19.3	10.9	5.7	0.54 [0.29, 0.80]	0.42 [0.17, 0.68]	-0.29 [-0.54, -0.03]
Combined	3512	3488	3527	84.1	88.7	87.3	17	14.3	10.8	0.29 [0.25, 0.34]	0.23 [0.18, 0.28]	-0.11 [-0.15, -0.06]

## Sheet: belief_climate_change
Country	N_control	N_classic	N_updated	mean_control	mean_classic	mean_updated	sd_control	sd_classic	sd_updated	cohens_d_control_v_classic	cohens_d_control_v_updated	cohens_d_classic_v_updated
Argentina	71	82	75	6.39	6.52	6.71	1.03	0.92	0.65	0.13 [-0.18, 0.45]	0.36 [0.04, 0.69]	0.23 [-0.09, 0.54]
Australia	157	148	144	6.51	6.64	6.65	1.09	0.96	0.89	0.12 [-0.10, 0.35]	0.14 [-0.08, 0.37]	0.02 [-0.21, 0.25]
Austria	156	164	171	6.56	6.46	6.49	0.94	1.36	1.02	-0.09 [-0.30, 0.13]	-0.08 [-0.30, 0.14]	0.02 [-0.20, 0.23]
Brazil	156	158	154	6.7	6.8	6.71	0.77	0.61	0.81	0.14 [-0.08, 0.36]	0.02 [-0.20, 0.24]	-0.12 [-0.34, 0.11]
Canada	130	131	138	6.63	6.45	6.49	0.87	1.14	1.25	-0.18 [-0.42, 0.07]	-0.13 [-0.37, 0.11]	0.03 [-0.21, 0.27]
China	157	145	147	6	5.97	6.07	1.23	1.3	1.15	-0.02 [-0.25, 0.20]	0.06 [-0.16, 0.29]	0.08 [-0.15, 0.31]
Egypt	98	82	93	6.45	6.45	6.62	1.12	1.19	0.71	0.00 [-0.29, 0.30]	0.19 [-0.10, 0.47]	0.18 [-0.12, 0.48]
Georgia	137	142	138	6.5	6.42	6.58	0.88	1.13	0.78	-0.07 [-0.31, 0.16]	0.10 [-0.14, 0.34]	0.16 [-0.07, 0.40]
Germany	208	206	220	6.71	6.87	6.64	0.69	0.49	0.92	0.27 [0.08, 0.46]	-0.09 [-0.28, 0.10]	-0.32 [-0.51, -0.13]
India	53	59	54	6.51	6.66	6.76	0.8	0.63	0.51	0.21 [-0.16, 0.58]	0.37 [-0.01, 0.75]	0.17 [-0.20, 0.54]
Indonesia	139	124	132	6.5	6.38	6.53	0.75	0.99	0.71	-0.14 [-0.39, 0.10]	0.04 [-0.20, 0.27]	0.18 [-0.07, 0.42]
Israel	133	154	144	6.26	6.52	6.56	1.11	1.07	0.99	0.24 [0.00, 0.47]	0.28 [0.04, 0.52]	0.04 [-0.19, 0.26]
Italy	147	138	149	6.73	6.81	6.62	0.77	0.57	1.02	0.12 [-0.11, 0.35]	-0.11 [-0.34, 0.11]	-0.22 [-0.46, 0.01]
Lebanon	4	2	3	4.75	7	6	0.96	0	1.73	2.71 [0.17, 5.13]	0.94 [-0.70, 2.51]	-0.71 [-2.53, 1.21]
Malta	159	162	149	6.65	6.67	6.66	0.83	0.91	0.88	0.01 [-0.20, 0.23]	0.00 [-0.22, 0.23]	-0.01 [-0.23, 0.21]
Mexico	132	125	144	6.51	6.7	6.74	1.04	0.94	0.87	0.19 [-0.06, 0.43]	0.25 [0.01, 0.48]	0.05 [-0.19, 0.29]
Netherlands	152	142	136	6.46	6.5	6.62	1.09	1.06	0.78	0.04 [-0.19, 0.27]	0.16 [-0.07, 0.40]	0.13 [-0.11, 0.36]
Poland	135	149	148	6.27	6.42	6.51	1.32	1.12	0.92	0.12 [-0.11, 0.36]	0.21 [-0.02, 0.45]	0.09 [-0.14, 0.32]
Portugal	167	169	170	6.63	6.64	6.66	0.81	0.8	0.75	0.01 [-0.20, 0.23]	0.04 [-0.18, 0.25]	0.03 [-0.19, 0.24]
Serbia	163	173	190	6.5	6.34	6.49	1.03	1.3	1.07	-0.14 [-0.35, 0.08]	-0.01 [-0.22, 0.20]	0.13 [-0.08, 0.33]
Singapore	63	61	63	6.44	6.69	6.62	1.12	0.7	0.89	0.26 [-0.09, 0.61]	0.17 [-0.18, 0.52]	-0.09 [-0.44, 0.27]
Slovenia	150	155	153	6.38	6.41	6.39	1.2	0.99	1.17	0.03 [-0.19, 0.25]	0.01 [-0.21, 0.24]	-0.02 [-0.24, 0.20]
Sweden	179	170	169	6.49	6.46	6.58	1.22	1.16	1	-0.03 [-0.24, 0.18]	0.08 [-0.13, 0.29]	0.11 [-0.10, 0.32]
Tunisia	32	29	31	6.53	6.72	6.48	0.62	0.53	1.21	0.33 [-0.17, 0.84]	-0.05 [-0.54, 0.44]	-0.25 [-0.76, 0.25]
Türkiye	163	162	155	6.34	6.51	6.46	1.31	1	1.09	0.15 [-0.07, 0.36]	0.09 [-0.13, 0.31]	-0.05 [-0.27, 0.17]
UK	146	137	139	6.66	6.64	6.68	0.97	0.92	0.77	-0.02 [-0.26, 0.21]	0.02 [-0.21, 0.25]	0.05 [-0.19, 0.28]
USA	125	119	118	6.22	6.6	6.53	1.42	0.94	1.09	0.31 [0.06, 0.57]	0.24 [-0.01, 0.50]	-0.07 [-0.32, 0.18]
Combined	3512	3488	3527	6.49	6.54	6.56	1.04	1.01	0.95	0.05 [0.01, 0.10]	0.08 [0.03, 0.12]	0.02 [-0.03, 0.07]

## Sheet: belief_human_causation
Country	N_control	N_classic	N_updated	mean_control	mean_classic	mean_updated	sd_control	sd_classic	sd_updated	cohens_d_control_v_classic	cohens_d_control_v_updated	cohens_d_classic_v_updated
Argentina	71	82	75	6.1	6.02	5.84	1.2	1.14	1.31	-0.06 [-0.38, 0.25]	-0.21 [-0.53, 0.12]	-0.15 [-0.46, 0.16]
Australia	156	148	144	5.93	6.11	6.1	1.33	1.36	1.3	0.14 [-0.09, 0.36]	0.13 [-0.09, 0.36]	-0.01 [-0.24, 0.22]
Austria	156	160	170	5.81	6.1	5.99	1.22	1.24	1.31	0.23 [0.01, 0.45]	0.14 [-0.08, 0.36]	-0.08 [-0.30, 0.13]
Brazil	155	158	153	6.2	6.28	6.08	1.07	1.07	1.21	0.08 [-0.14, 0.30]	-0.11 [-0.33, 0.12]	-0.18 [-0.40, 0.04]
Canada	130	130	136	6.05	5.88	6.05	1.2	1.23	1.27	-0.14 [-0.38, 0.10]	0.00 [-0.24, 0.24]	0.14 [-0.10, 0.38]
China	149	136	139	5.42	5.6	5.39	1.27	1.18	1.25	0.14 [-0.09, 0.37]	-0.03 [-0.26, 0.20]	-0.17 [-0.41, 0.07]
Egypt	97	82	92	5.94	6.06	6.08	1.08	0.89	0.95	0.12 [-0.17, 0.42]	0.14 [-0.15, 0.42]	0.02 [-0.28, 0.31]
Georgia	135	140	138	5.94	6.04	6.08	1.36	1.31	1.26	0.08 [-0.16, 0.31]	0.11 [-0.13, 0.34]	0.03 [-0.21, 0.26]
Germany	208	206	217	6.08	6.32	6.11	1	0.81	1.12	0.26 [0.07, 0.46]	0.03 [-0.16, 0.22]	-0.21 [-0.41, -0.02]
India	52	59	54	5.83	6.19	6.04	1.28	0.86	0.99	0.33 [-0.04, 0.71]	0.18 [-0.20, 0.57]	-0.16 [-0.53, 0.21]
Indonesia	136	123	130	6.09	6.04	6.25	1.09	1.04	1.11	-0.04 [-0.29, 0.20]	0.14 [-0.10, 0.38]	0.19 [-0.06, 0.44]
Israel	130	151	143	5.59	5.93	5.97	1.32	1.11	1.17	0.28 [0.04, 0.51]	0.30 [0.06, 0.54]	0.03 [-0.20, 0.26]
Italy	147	137	147	6.27	6.23	6.25	0.98	1.04	1.11	-0.04 [-0.27, 0.19]	-0.02 [-0.25, 0.21]	0.02 [-0.22, 0.25]
Lebanon	4	2	3	4.75	6	4.67	0.96	0	1.15	1.51 [-0.53, 3.42]	-0.08 [-1.57, 1.42]	-1.41 [-3.43, 0.75]
Malta	159	159	148	6.04	6.23	6.24	1.13	0.93	0.99	0.18 [-0.04, 0.40]	0.19 [-0.03, 0.42]	0.02 [-0.21, 0.24]
Mexico	131	124	143	5.92	6.25	6.37	1.26	1.06	0.99	0.28 [0.03, 0.53]	0.40 [0.16, 0.64]	0.12 [-0.12, 0.36]
Netherlands	149	139	135	5.89	5.89	6.19	1.32	1.23	0.99	0.00 [-0.23, 0.24]	0.26 [0.03, 0.50]	0.27 [0.03, 0.51]
Poland	133	146	148	5.62	6.02	6.06	1.53	1.24	1.33	0.29 [0.05, 0.52]	0.31 [0.07, 0.54]	0.03 [-0.20, 0.26]
Portugal	165	169	170	5.93	6.02	6.14	1.23	1.31	1.09	0.07 [-0.15, 0.28]	0.17 [-0.04, 0.39]	0.10 [-0.12, 0.31]
Serbia	160	170	187	5.93	5.72	5.87	1.28	1.5	1.43	-0.15 [-0.37, 0.06]	-0.04 [-0.25, 0.17]	0.11 [-0.10, 0.31]
Singapore	62	61	62	6.03	6.07	6.11	0.89	0.95	1.23	0.04 [-0.32, 0.39]	0.08 [-0.28, 0.43]	0.04 [-0.31, 0.40]
Slovenia	150	155	150	5.69	5.81	5.65	1.41	1.17	1.36	0.09 [-0.13, 0.32]	-0.03 [-0.26, 0.19]	-0.13 [-0.36, 0.09]
Sweden	177	166	167	5.75	5.97	6.04	1.53	1.32	1.35	0.15 [-0.06, 0.36]	0.20 [-0.01, 0.41]	0.05 [-0.16, 0.27]
Tunisia	29	27	30	6.03	5.56	5.6	0.94	1.48	1.19	-0.39 [-0.92, 0.14]	-0.40 [-0.92, 0.11]	0.03 [-0.49, 0.55]
Türkiye	156	159	153	6.21	6.27	6.24	1.11	0.96	1.05	0.06 [-0.16, 0.28]	0.03 [-0.19, 0.26]	-0.03 [-0.25, 0.19]
UK	145	137	138	6.13	6.1	6.08	1.07	1.3	0.97	-0.02 [-0.26, 0.21]	-0.05 [-0.28, 0.18]	-0.02 [-0.26, 0.22]
USA	122	117	118	5.85	5.97	6.04	1.22	1.05	1.23	0.11 [-0.15, 0.36]	0.16 [-0.10, 0.41]	0.06 [-0.20, 0.32]
Combined	3464	3443	3490	5.93	6.04	6.05	1.24	1.17	1.2	0.09 [0.05, 0.14]	0.10 [0.05, 0.14]	0.00 [-0.04, 0.05]

## Sheet: belief_crisis
Country	N_control	N_classic	N_updated	mean_control	mean_classic	mean_updated	sd_control	sd_classic	sd_updated	cohens_d_control_v_classic	cohens_d_control_v_updated	cohens_d_classic_v_updated
Argentina	71	82	75	6.17	6.29	6.27	1.18	1.04	1.14	0.11 [-0.21, 0.43]	0.08 [-0.24, 0.41]	-0.02 [-0.34, 0.29]
Australia	157	148	144	6.02	6.3	6.28	1.52	1.29	1.35	0.20 [-0.03, 0.42]	0.18 [-0.04, 0.41]	-0.01 [-0.24, 0.22]
Austria	156	164	171	6.2	6.18	6.21	1.31	1.46	1.33	-0.01 [-0.23, 0.21]	0.01 [-0.21, 0.23]	0.02 [-0.19, 0.23]
Brazil	156	158	154	6.3	6.35	6.21	1.26	1.09	1.18	0.04 [-0.18, 0.26]	-0.07 [-0.29, 0.15]	-0.12 [-0.34, 0.10]
Canada	130	131	138	6.29	6.08	6.18	1.14	1.49	1.45	-0.16 [-0.41, 0.08]	-0.08 [-0.32, 0.15]	0.07 [-0.17, 0.31]
China	157	145	147	5.59	5.68	5.75	1.27	1.19	1.18	0.07 [-0.16, 0.29]	0.13 [-0.10, 0.35]	0.06 [-0.17, 0.29]
Egypt	98	82	93	6.3	6.35	6.37	1.01	1.09	0.82	0.06 [-0.24, 0.35]	0.08 [-0.21, 0.36]	0.01 [-0.28, 0.31]
Georgia	137	142	138	5.99	6.13	6.02	1.32	1.27	1.22	0.11 [-0.13, 0.34]	0.03 [-0.21, 0.27]	-0.08 [-0.32, 0.15]
Germany	208	206	220	6.53	6.69	6.32	0.85	0.71	1.25	0.20 [0.01, 0.39]	-0.20 [-0.39, -0.01]	-0.36 [-0.55, -0.17]
India	53	59	54	6.21	6.53	6.43	1.21	0.7	0.74	0.32 [-0.05, 0.70]	0.22 [-0.16, 0.60]	-0.14 [-0.51, 0.23]
Indonesia	139	124	132	6.24	6.09	6.23	0.99	1.15	1.01	-0.15 [-0.39, 0.10]	-0.01 [-0.25, 0.23]	0.14 [-0.11, 0.38]
Israel	133	154	144	5.98	6.26	6.19	1.31	1.29	1.22	0.22 [-0.02, 0.45]	0.17 [-0.07, 0.40]	-0.06 [-0.28, 0.17]
Italy	147	138	149	6.66	6.66	6.49	0.76	0.67	1.06	-0.00 [-0.23, 0.23]	-0.18 [-0.41, 0.05]	-0.19 [-0.42, 0.04]
Lebanon	4	2	3	4.75	7	5.67	1.5	0	1.53	1.73 [-0.39, 3.72]	0.61 [-0.96, 2.12]	-1.07 [-2.97, 0.96]
Malta	159	162	149	6.48	6.45	6.48	1.01	1.14	1.02	-0.03 [-0.25, 0.19]	-0.00 [-0.22, 0.22]	0.03 [-0.19, 0.25]
Mexico	132	125	144	6.36	6.46	6.54	1.06	1.11	1.06	0.08 [-0.16, 0.33]	0.17 [-0.07, 0.40]	0.08 [-0.16, 0.32]
Netherlands	152	142	136	6.03	6	6.32	1.45	1.41	1.05	-0.02 [-0.25, 0.21]	0.23 [-0.00, 0.46]	0.26 [0.02, 0.50]
Poland	135	149	148	5.81	5.91	6.01	1.47	1.54	1.4	0.06 [-0.17, 0.29]	0.14 [-0.10, 0.37]	0.07 [-0.15, 0.30]
Portugal	167	169	170	6.36	6.43	6.48	1.04	1.07	0.88	0.07 [-0.15, 0.28]	0.13 [-0.09, 0.34]	0.05 [-0.16, 0.26]
Serbia	163	173	190	6.12	5.94	5.99	1.28	1.5	1.4	-0.13 [-0.35, 0.08]	-0.10 [-0.31, 0.11]	0.04 [-0.17, 0.24]
Singapore	63	61	63	6.1	6.28	6.27	1.23	1.19	1.14	0.15 [-0.20, 0.50]	0.15 [-0.20, 0.50]	-0.01 [-0.36, 0.34]
Slovenia	150	155	153	6.11	6.13	5.97	1.22	1.25	1.37	0.02 [-0.21, 0.24]	-0.10 [-0.33, 0.12]	-0.12 [-0.34, 0.11]
Sweden	179	170	169	5.87	6.04	6.12	1.6	1.44	1.42	0.11 [-0.10, 0.32]	0.16 [-0.05, 0.37]	0.05 [-0.16, 0.27]
Tunisia	32	29	31	6.53	6.55	6.1	0.67	0.87	1.45	0.03 [-0.48, 0.53]	-0.39 [-0.88, 0.11]	-0.38 [-0.89, 0.13]
Türkiye	163	162	155	6.18	6.34	6.35	1.31	1.22	1.04	0.13 [-0.09, 0.35]	0.14 [-0.08, 0.36]	0.01 [-0.21, 0.23]
UK	146	137	139	6.32	6.27	6.29	1.11	1.22	1.13	-0.04 [-0.27, 0.19]	-0.02 [-0.25, 0.21]	0.02 [-0.21, 0.26]
USA	125	119	118	5.84	6.18	5.97	1.57	1.22	1.49	0.24 [-0.01, 0.50]	0.09 [-0.16, 0.34]	-0.15 [-0.41, 0.10]
Combined	3512	3488	3527	6.17	6.24	6.22	1.26	1.24	1.22	0.06 [0.01, 0.10]	0.04 [-0.00, 0.09]	-0.01 [-0.06, 0.03]

## Sheet: worry
Country	N_control	N_classic	N_updated	mean_control	mean_classic	mean_updated	sd_control	sd_classic	sd_updated	cohens_d_control_v_classic	cohens_d_control_v_updated	cohens_d_classic_v_updated
Argentina	71	82	75	4.8	5.15	4.53	1.64	1.59	1.75	0.21 [-0.11, 0.53]	-0.16 [-0.48, 0.17]	-0.37 [-0.68, -0.05]
Australia	157	148	144	5.29	5.52	5.49	1.78	1.71	1.65	0.13 [-0.09, 0.35]	0.12 [-0.11, 0.34]	-0.02 [-0.25, 0.21]
Austria	156	164	171	5.22	5.33	5.42	1.68	1.7	1.64	0.06 [-0.16, 0.28]	0.12 [-0.10, 0.34]	0.05 [-0.16, 0.27]
Brazil	156	158	154	5.76	5.92	5.74	1.4	1.18	1.39	0.12 [-0.10, 0.35]	-0.02 [-0.24, 0.21]	-0.14 [-0.36, 0.08]
Canada	130	131	138	5.66	5.35	5.55	1.44	1.63	1.68	-0.20 [-0.44, 0.04]	-0.07 [-0.31, 0.17]	0.12 [-0.12, 0.36]
China	157	145	147	5.23	5.32	5.44	1.45	1.4	1.32	0.06 [-0.16, 0.29]	0.15 [-0.08, 0.37]	0.09 [-0.14, 0.32]
Egypt	98	82	93	5.6	5.29	5.38	1.27	1.65	1.41	-0.21 [-0.51, 0.08]	-0.17 [-0.45, 0.12]	0.05 [-0.24, 0.35]
Georgia	137	142	138	5.5	5.35	5.51	1.38	1.74	1.42	-0.09 [-0.33, 0.14]	0.01 [-0.23, 0.24]	0.10 [-0.14, 0.33]
Germany	208	206	220	5.61	5.99	5.62	1.32	1.08	1.5	0.31 [0.12, 0.50]	0.01 [-0.18, 0.19]	-0.28 [-0.47, -0.09]
India	53	59	54	5.58	5.75	5.85	1.54	1.04	1.2	0.12 [-0.25, 0.49]	0.19 [-0.19, 0.57]	0.09 [-0.28, 0.46]
Indonesia	139	124	132	6.04	5.83	5.95	1.05	1.3	1.09	-0.18 [-0.42, 0.06]	-0.09 [-0.33, 0.15]	0.10 [-0.15, 0.34]
Israel	133	154	144	5.02	5.41	5.24	1.55	1.63	1.63	0.25 [0.01, 0.48]	0.14 [-0.10, 0.38]	-0.11 [-0.33, 0.12]
Italy	147	138	149	6.02	6.05	5.97	1.07	1.08	1.34	0.03 [-0.20, 0.26]	-0.04 [-0.27, 0.18]	-0.07 [-0.30, 0.16]
Lebanon	4	2	3	4.25	7	4.67	1.26	0	2.31	2.52 [0.06, 4.85]	0.24 [-1.28, 1.73]	-1.24 [-3.19, 0.86]
Malta	159	162	149	5.86	5.96	5.91	1.3	1.28	1.26	0.08 [-0.14, 0.30]	0.04 [-0.18, 0.26]	-0.04 [-0.27, 0.18]
Mexico	132	125	144	5.44	5.52	5.81	1.42	1.29	1.34	0.06 [-0.19, 0.30]	0.27 [0.03, 0.50]	0.22 [-0.02, 0.46]
Netherlands	152	142	136	5.24	5.2	5.51	1.55	1.58	1.28	-0.03 [-0.25, 0.20]	0.19 [-0.04, 0.43]	0.22 [-0.02, 0.46]
Poland	135	149	148	4.81	4.95	4.97	1.76	1.66	1.65	0.08 [-0.15, 0.31]	0.09 [-0.14, 0.32]	0.01 [-0.22, 0.24]
Portugal	167	169	170	5.76	5.79	5.82	1.26	1.37	1.23	0.02 [-0.19, 0.24]	0.05 [-0.17, 0.26]	0.02 [-0.19, 0.23]
Serbia	163	173	190	5.45	5.21	5.28	1.56	1.7	1.74	-0.15 [-0.36, 0.07]	-0.10 [-0.31, 0.11]	0.04 [-0.16, 0.25]
Singapore	63	61	63	5.37	5.34	5.32	1.46	1.36	1.43	-0.01 [-0.37, 0.34]	-0.03 [-0.38, 0.32]	-0.02 [-0.37, 0.33]
Slovenia	150	155	153	5.23	5.2	5.13	1.48	1.52	1.56	-0.02 [-0.24, 0.21]	-0.06 [-0.29, 0.16]	-0.04 [-0.27, 0.18]
Sweden	179	170	169	4.95	5.12	5.21	1.79	1.69	1.72	0.10 [-0.11, 0.31]	0.15 [-0.06, 0.36]	0.05 [-0.16, 0.27]
Tunisia	32	29	31	5.59	6.28	5.52	1.68	0.92	1.63	0.50 [-0.02, 1.00]	-0.05 [-0.54, 0.45]	-0.57 [-1.08, -0.05]
Türkiye	163	162	155	5.58	5.74	5.65	1.52	1.49	1.45	0.11 [-0.11, 0.32]	0.04 [-0.18, 0.26]	-0.07 [-0.29, 0.16]
UK	146	137	139	5.68	5.55	5.59	1.36	1.53	1.42	-0.09 [-0.32, 0.15]	-0.06 [-0.30, 0.17]	0.02 [-0.21, 0.26]
USA	125	119	118	5.22	5.45	5.41	1.9	1.57	1.54	0.13 [-0.12, 0.38]	0.11 [-0.15, 0.36]	-0.03 [-0.28, 0.22]
Combined	3512	3488	3527	5.45	5.51	5.5	1.52	1.52	1.51	0.04 [-0.01, 0.09]	0.04 [-0.01, 0.08]	-0.01 [-0.05, 0.04]

## Sheet: support_action
Country	N_control	N_classic	N_updated	mean_control	mean_classic	mean_updated	sd_control	sd_classic	sd_updated	cohens_d_control_v_classic	cohens_d_control_v_updated	cohens_d_classic_v_updated
Argentina	71	82	75	6.14	6.21	6.19	1.31	1.13	1.15	0.05 [-0.26, 0.37]	0.04 [-0.29, 0.36]	-0.02 [-0.33, 0.30]
Australia	157	148	144	6.1	6.3	6.36	1.37	1.23	1.27	0.16 [-0.06, 0.39]	0.20 [-0.03, 0.43]	0.05 [-0.18, 0.28]
Austria	156	164	171	6.1	6.15	6.25	1.3	1.45	1.23	0.04 [-0.18, 0.26]	0.12 [-0.10, 0.34]	0.07 [-0.14, 0.29]
Brazil	156	158	154	6.59	6.54	6.53	0.93	0.89	0.84	-0.06 [-0.28, 0.16]	-0.06 [-0.29, 0.16]	-0.01 [-0.23, 0.22]
Canada	130	131	138	6.27	6.05	6.17	1.05	1.36	1.32	-0.18 [-0.43, 0.06]	-0.09 [-0.33, 0.15]	0.09 [-0.15, 0.33]
China	157	145	147	5.63	5.77	5.71	1.16	1.12	1.13	0.12 [-0.11, 0.34]	0.07 [-0.15, 0.30]	-0.05 [-0.27, 0.18]
Egypt	98	82	93	6.38	6.2	6.28	1.06	1.36	1.06	-0.15 [-0.45, 0.14]	-0.09 [-0.38, 0.19]	0.07 [-0.23, 0.37]
Georgia	137	142	138	6.4	6.12	6.28	1.17	1.41	1.17	-0.22 [-0.45, 0.02]	-0.10 [-0.34, 0.13]	0.13 [-0.11, 0.36]
Germany	208	206	220	6.23	6.51	6.32	1.04	0.78	1.17	0.31 [0.11, 0.50]	0.08 [-0.11, 0.27]	-0.19 [-0.38, -0.00]
India	53	59	54	6.23	6.17	6.24	1.12	1.15	1.26	-0.05 [-0.42, 0.32]	0.01 [-0.37, 0.39]	0.06 [-0.31, 0.43]
Indonesia	139	124	132	6.35	6.31	6.33	1.01	0.91	0.92	-0.03 [-0.27, 0.21]	-0.02 [-0.26, 0.22]	0.01 [-0.23, 0.26]
Israel	133	154	144	6.07	6.23	6.33	1.25	1.17	1.07	0.13 [-0.10, 0.36]	0.23 [-0.01, 0.47]	0.09 [-0.13, 0.32]
Italy	147	138	149	6.67	6.7	6.66	0.74	0.71	0.87	0.04 [-0.19, 0.27]	-0.00 [-0.23, 0.23]	-0.04 [-0.27, 0.19]
Lebanon	4	2	3	5.5	7	5.33	0.58	0	1.15	3.00 [0.31, 5.56]	-0.19 [-1.69, 1.32]	-1.77 [-3.93, 0.55]
Malta	159	162	149	6.52	6.5	6.54	0.94	0.96	0.86	-0.02 [-0.24, 0.20]	0.03 [-0.19, 0.25]	0.05 [-0.17, 0.27]
Mexico	132	125	144	6.31	6.44	6.35	1.03	1.06	1.15	0.12 [-0.12, 0.37]	0.04 [-0.20, 0.28]	-0.08 [-0.32, 0.16]
Netherlands	152	142	136	5.86	5.79	5.93	1.46	1.51	1.21	-0.04 [-0.27, 0.18]	0.05 [-0.18, 0.28]	0.10 [-0.13, 0.34]
Poland	135	149	148	5.84	6	6.05	1.49	1.43	1.33	0.11 [-0.12, 0.34]	0.15 [-0.08, 0.38]	0.03 [-0.19, 0.26]
Portugal	167	169	170	6.38	6.31	6.27	1.02	1.1	1.14	-0.07 [-0.28, 0.15]	-0.10 [-0.31, 0.11]	-0.03 [-0.25, 0.18]
Serbia	163	173	190	6.36	6.25	6.41	1.23	1.33	1.25	-0.09 [-0.30, 0.13]	0.03 [-0.17, 0.24]	0.12 [-0.08, 0.33]
Singapore	63	61	63	6.25	6.34	6.13	1.02	0.93	1.13	0.09 [-0.26, 0.44]	-0.12 [-0.47, 0.23]	-0.21 [-0.56, 0.14]
Slovenia	150	155	153	6.15	6.18	5.97	1.32	1.16	1.36	0.02 [-0.20, 0.25]	-0.13 [-0.36, 0.09]	-0.16 [-0.39, 0.06]
Sweden	179	170	169	5.89	5.88	6.09	1.6	1.6	1.49	-0.01 [-0.22, 0.20]	0.13 [-0.08, 0.34]	0.14 [-0.08, 0.35]
Tunisia	32	29	31	6.09	6.48	6.29	1.2	0.69	1.32	0.39 [-0.12, 0.90]	0.16 [-0.34, 0.65]	-0.18 [-0.69, 0.33]
Türkiye	163	162	155	6.28	6.17	6.17	1.29	1.47	1.22	-0.08 [-0.30, 0.14]	-0.09 [-0.31, 0.13]	-0.00 [-0.22, 0.22]
UK	146	137	139	6.36	6.34	6.32	1.06	1.17	1.01	-0.01 [-0.24, 0.22]	-0.04 [-0.27, 0.19]	-0.02 [-0.26, 0.21]
USA	125	119	118	6.03	6.26	6.19	1.42	1.01	1.23	0.18 [-0.07, 0.44]	0.12 [-0.14, 0.37]	-0.07 [-0.32, 0.19]
Combined	3512	3488	3527	6.21	6.23	6.25	1.22	1.22	1.18	0.02 [-0.03, 0.07]	0.03 [-0.01, 0.08]	0.01 [-0.03, 0.06]
